# Supplementary material for: Surgery for acromegaly: Indications and goals
Source: Front Endocrinol (Lausanne). 2022 Aug 4;13:924589. doi: 10.3389/fendo.2022.924589 (PMC9386525; doi:10.3389/fendo.2022.924589)
Supplement: Supplementary Video — Operative video of patient in Figure 4. [file DataSheet_1.zip]

Archive with 1 entries (1 files):
- CM 1311281 GH Macroadenoma.mp4
